# Supplementary material for: The Detection of Primary Sclerosing Cholangitis Using Volatile Metabolites in Fecal Headspace and Exhaled Breath
Source: Metabolites. 2023 Dec 29;14(1):23. doi: 10.3390/metabo14010023 (PMC10819709; doi:10.3390/metabo14010023)
Supplement: Supplementary file 1 [file metabolites-14-00023-s001.zip]

Archive with 1 entries (1 files):
- metabolites-2785808-supplementary.pdf
